# Supplementary material for: Comparison of COVID-19 testing strategies and costs for professional sports teams: A case study of J. League clubs
Source: PLoS One. 2025 Apr 7;20(4):e0310939. doi: 10.1371/journal.pone.0310939 (PMC11975107; doi:10.1371/journal.pone.0310939)
Supplement: S1 Table — The average value is based on 10,000 runs. (XLSX) [file pone.0310939.s001.xlsx]

## Sheet: Regular test
Statistics for regulartesting scenarios
R0	Variant	Test type	Test frequency of regular testing	Reading time (days)	Antigen test sensitivity relative to that of PCR test	Scenario code	Number of infected individuals (excluding the first infected individual detected)	Total number of infected individuals detected	Number of infected individuals detected by symptom check	Number of infected individuals detected by PCR testing	Number of infected individuals detected by antigen testing	Number of days to infection cessation	Number of days until the first infected individual is detected	Probability that mass infection occurs	Total number of PCR tests	Total number of antigen tests	Number of infected individuals involved in matches	Number of susceptible individuals at the cessation of infection	Effective reproductive ratio Re
2.5	Wildtype	no routine test	N/A	N/A	N/A	W-N-N-N	10.3607	5.723	5.723	0	0	29.0211	7.3726	0.1426	5.723	0	1.98084	38.6393	1.41
2.5	Wildtype	PCR	1 per 2 weeks (0.5 per week)	3	N/A	W-P-05w-3d	7.3805	5.7905	4.1982	1.5923	0	22.8875	6.8731	0.1768	82.0607	0	1.5795	41.6195	1.26
2.5	Wildtype	PCR	1 per week	3	N/A	W-P-1w-3d	5.6813	5.2733	3.3189	1.9544	0	19.8247	6.5879	0.146	138.467	0	1.30717	43.3187	1.14
2.5	Wildtype	Antigen	2 per week	0	0.35	W-A-2w-35	4.7236	4.0897	2.5987	0	1.491	17.2869	6.2268	0.1017	4.0897	246.301	1.09905	44.2764	1.07
2.5	Wildtype	Antigen	2 per week	0	0.5	W-A-2w-50	3.3561	3.3624	1.9181	0	1.4443	14.2721	5.8897	0.0716	3.3624	211.288	0.861493	45.6439	0.92
2.5	Wildtype	Antigen	2 per week	0	0.7	W-A-2w-70	2.4755	2.8709	1.4272	0	1.4437	12.2507	5.5965	0.0524	2.8709	188.475	0.676253	46.5245	0.83
2.5	Omicron	no routine test	N/A	N/A	N/A	O-N-N-N	10.083	5.603	5.603	0	0	21.1887	4.7804	0.1971	5.603	0	2.59739	38.917	1.4
2.5	Omicron	PCR	1 per 2 weeks (0.5 per week)	3	N/A	O-P-05w-3d	7.4814	5.8722	4.2572	1.615	0	16.0536	4.5983	0.2187	60.4784	0	2.22507	41.5186	1.27
2.5	Omicron	PCR	1 per 2 weeks (0.5 per week)	1	N/A	O-P-05w-1d	5.9416	4.8646	3.3795	1.4851	0	13.5436	4.3841	0.1761	54.4972	0	1.48694	43.0584	1.16
2.5	Omicron	PCR	1 per week	3	N/A	O-P-1w-3d	5.6886	5.257	3.3384	1.9186	0	13.1702	4.3796	0.1887	94.9426	0	1.90021	43.3114	1.15
2.5	Omicron	PCR	1 per week	1	N/A	O-P-1w-1d	3.9554	3.9466	2.3535	1.5931	0	10.2972	4.0796	0.1263	81.3995	0	0.91006	45.0446	1.01
2.5	Omicron	Antigen	2 per week	0	0.35	O-A-2w-35	4.658	4.0322	2.5789	0	1.4533	11.5895	4.0021	0.1301	4.0322	170.072	1.58698	44.342	1.06
2.5	Omicron	Antigen	2 per week	0	0.5	O-A-2w-50	3.4458	3.4194	1.9398	0	1.4796	9.4327	3.8341	0.0997	3.4194	146.109	1.31008	45.5542	0.96
2.5	Omicron	Antigen	2 per week	0	0.7	O-A-2w-70	2.5487	2.9191	1.4536	0	1.4655	7.6567	3.5225	0.0743	2.9191	125.581	1.07547	46.4513	0.85
5	Wildtype	no routine test	N/A	N/A	N/A	W-N-N-N	31.1975	16.2431	16.2431	0	0	43.8679	7.2712	0.6666	16.2431	0	3.73223	17.8025	2.65
5	Wildtype	PCR	1 per 2 weeks (0.5 per week)	3	N/A	W-P-05w-3d	29.1613	20.9083	15.0542	5.8541	0	39.1648	7.1374	0.6698	122.373	0	3.37619	19.8387	2.49
5	Wildtype	PCR	1 per week	3	N/A	W-P-1w-3d	26.6516	21.9826	13.7768	8.2058	0	36.2729	6.8491	0.6436	206.433	0	3.03787	22.3484	2.32
5	Wildtype	Antigen	2 per week	0	0.35	W-A-2w-35	22.6887	16.9524	10.7926	0	6.1598	33.7091	6.3861	0.5562	16.9524	378.429	2.37244	26.3113	2.06
5	Wildtype	Antigen	2 per week	0	0.5	W-A-2w-50	19.1571	15.5387	8.8129	0	6.7258	30.1983	6.0644	0.502	15.5387	348.873	1.94418	29.8429	1.89
5	Wildtype	Antigen	2 per week	0	0.7	W-A-2w-70	14.3423	12.6917	6.3293	0	6.3624	25.5121	5.7446	0.4173	12.6917	310.103	1.44534	34.6577	1.64
5	Omicron	no routine test	N/A	N/A	N/A	O-N-N-N	31.3714	16.2895	16.2895	0	0	34.0423	4.5846	0.685	16.2895	0	4.82398	17.6286	2.66
5	Omicron	PCR	1 per 2 weeks (0.5 per week)	3	N/A	O-P-05w-3d	28.744	20.7173	14.914	5.8033	0	27.0347	4.4635	0.6648	88.4719	0	4.75007	20.256	2.43
5	Omicron	PCR	1 per 2 weeks (0.5 per week)	1	N/A	O-P-05w-1d	26.3819	19.1885	13.2887	5.8998	0	25.2549	4.297	0.6301	85.7505	0	3.2702	22.6181	2.29
5	Omicron	PCR	1 per week	3	N/A	O-P-1w-3d	26.884	22.1185	13.843	8.2755	0	24.2986	4.3391	0.6524	142.195	0	4.49049	22.116	2.33
5	Omicron	PCR	1 per week	1	N/A	O-P-1w-1d	22.177	18.4724	10.8834	7.589	0	21.2704	4.0725	0.5836	133.309	0	2.21584	26.823	2.05
5	Omicron	Antigen	2 per week	0	0.35	O-A-2w-35	22.4315	16.7156	10.6742	0	6.0414	22.7461	3.8997	0.5602	16.7156	253.077	3.4458	26.5685	2.04
5	Omicron	Antigen	2 per week	0	0.5	O-A-2w-50	19.0228	15.4225	8.7362	0	6.6863	19.5056	3.7394	0.5141	15.4225	227.508	2.94575	29.9772	1.87
5	Omicron	Antigen	2 per week	0	0.7	O-A-2w-70	14.455	12.7538	6.3342	0	6.4196	15.4731	3.4675	0.4398	12.7538	195.149	2.39055	34.545	1.65
Derivation of AC in page 13
Infected individuals detected by symptom check and antigen testing have additional PCR testing (testing cost is counted in AC)
Pv (cost for PCR test)	Av (cost for antigen testing)	Iv	Cv (yen)
10000	1000	140000	3000000
Scenario code	Pv*Np'	Av*Na'	Iv*Nri	Cv*Pc	total (million yen)
W-N-N-N	57230	0	801220	427800	1.28625
W-P-05w-3d	41982	0	810670	530400	1.38305
W-P-1w-3d	33189	0	738262	438000	1.20945
W-A-2w-35	40897	0	572558	305100	0.918555
W-A-2w-50	33624	0	470736	214800	0.71916
W-A-2w-70	28709	0	401926	157200	0.587835
O-N-N-N	56030	0	784420	591300	1.43175
O-P-05w-3d	42572	0	822108	656100	1.52078
O-P-05w-1d	33795	0	681044	528300	1.24314
O-P-1w-3d	33384	0	735980	566100	1.33546
O-P-1w-1d	23535	0	552524	378900	0.954959
O-A-2w-35	40322	0	564508	390300	0.99513
O-A-2w-50	34194	0	478716	299100	0.81201
O-A-2w-70	29191	0	408674	222900	0.660765
W-N-N-N	162431	0	2.27403e+06	1999800	4.43626
W-P-05w-3d	150542	0	2927162	2.0094e+06	5.0871
W-P-1w-3d	137768	0	3.07756e+06	1.9308e+06	5.14613
W-A-2w-35	169524	0	2373336	1668600	4.21146
W-A-2w-50	155387	0	2175418	1506000	3.83681
W-A-2w-70	126917	0	1.77684e+06	1251900	3.15565
O-N-N-N	162895	0	2280530	2.055e+06	4.49843
O-P-05w-3d	149140	0	2900422	1.9944e+06	5.04396
O-P-05w-1d	132887	0	2686390	1890300	4.70958
O-P-1w-3d	138430	0	3.09659e+06	1957200	5.19222
O-P-1w-1d	108834	0	2586136	1750800	4.44577
O-A-2w-35	167156	0	2.34018e+06	1680600	4.18794
O-A-2w-50	154225	0	2159150	1542300	3.85568
O-A-2w-70	127538	0	1785532	1319400	3.23247

## Sheet: Additional testing
Statistics for the additional testing scenarios
R0	Test type	Test frequency of regular testing	Reading time (days)	Antigen test sensitivity relative to that of PCR test	Scenario code	Number of infected individuals (excluding the first infected individual detected)	Probability that mass infection occurs	Number of PCR testing (excluding the number of test applied to infected individuals detected by symptom check or antigen teting)	Total number of antigen tests	Number of infected individuals detected by PCR testinng	Number of infected individuals detected by antigen tests	Number of infected individuals detected by symptom check	Total number of infected individuals detected	Number of antigen tests in additional test mode	Number of susceptible individuals at the cessation of infection	Effective reproductive ratio Re
2.5	additional test	daily antigen test	N/A	N/A	O-A-1d-0d	1.9709	0.094	0	186.8	0	1.4379	1.1188	2.5567	107.762	47.0291	0.76
2.5	additional test	daily PCR	1	0.5	O-P-1d-1d	2.0423	0.1132	108.059	78.7661	2.5531	0.4256	1.1763	4.155	0	46.9577	0.76
2.5	additional test	daily PCR	0	0.5	O-P-1d-0d	1.516	0.0827	63.9493	78.6192	0.95	0.4265	0.8697	2.2462	0	47.484	0.67
2.5	additional test	bi-daily antigen test	N/A	0.5	O-A-2d-0d	2.5121	0.1025	0	163.159	0	1.4612	1.4315	2.8927	84.626	46.4879	0.83
2.5	additional test	bi-daily PCR test	1	0.5	O-P-2d-1d	2.2552	0.1137	68.696	78.4723	2.2551	0.4269	1.3586	4.0406	0	46.7448	0.8
2.5	additional test	bi-daily PCR tes	0	0.5	O-P-2d-0d	1.7468	0.0829	53.1254	78.9195	0.977	0.4134	1.0213	2.4117	0	47.2532	0.71
2.5	no teting	N/A	N/A	N/A	O-N-N-N	10.083	0.1971	5.603	0						38.917	1.4
2.5	regular test	2 per week	0	0.5	O-A-2w-50	3.4458	0.0997	3.4194	146.109						45.5542	0.96
													0
5	additional test	daily antigen test	N/A	N/A	O-A-1d-0d	9.0194	0.4189	0	358.006	0	5.6407	3.3743	9.015	283.46	39.9806	1.36
5	additional test	daily PCR	1	0.5	O-P-1d-1d	9.3856	0.4505	280.734	75.2389	13.6464	0.4949	3.719	17.8603	0	39.6144	1.38
5	additional test	daily PCR	0	0.5	O-P-1d-0d	5.1547	0.3416	160.159	75.0296	3.593	0.4987	1.6686	5.7603	0	43.8453	1.1
5	additional test	bi-daily antigen test	N/A	0.5	O-A-2d-0d	14.1305	0.4784	0	293.301	0	6.7372	5.9736	12.7108	218.745	34.8695	1.63
5	additional test	bi-daily PCR test	1	0.5	O-P-2d-1d	12.6496	0.4846	185.186	75.304	14.0483	0.4992	5.5027	20.0502	0	36.3504	1.55
5	additional test	bi-daily PCR test	0	0.5	O-P-2d-0d	7.5011	0.39	133.288	74.6316	4.5584	0.4899	2.7501	7.7984	0	41.4989	1.27
5	no teting	N/A	N/A	N/A	O-N-N-N	31.3714	0.685	16.2895	0						17.6286	2.66
5	regular test	2 per week	0	0.5	O-A-2w-50	19.0228	0.5141	15.4225	227.508						29.9772	1.87
	Derivation of AC in page 13
	Infected individuals detected by symptom check and antigen testing have additional PCR testing (testing cost is counted in AC)
	Pv (cost for PCR test)	Av (cost for antigen testing)	Iv	Cv (yen)
	10000	1000	140000	3000000
	Scenario code	Pv*Np'	Av*Na'	Iv*Nri	Cv*Pc	total (million yen)
	O-A-1d-0d	25567	107762	357938	282000	0.773267
	O-P-1d-1d	1096609	0	581700	339600	2.01791
	O-P-1d-0d	652455	0	314468	248100	1.21502
	O-A-2d-0d	28927	84626	404978	307500	0.826031
	O-P-2d-1d	704815	0	565684	341100	1.6116
	O-P-2d-0d	545601	0	337638	248700	1.13194
	O-A-1d-0d	90150	283460	1262100	1256700	2.89241
	O-P-1d-1d	2.84948e+06	0	2500442	1351500	6.70142
	O-P-1d-0d	1623263	0	806442	1024800	3.45451
	O-A-2d-0d	127108	218745	1.77951e+06	1435200	3.56056
	O-P-2d-1d	1.91188e+06	0	2807028	1453800	6.17271
	O-P-2d-0d	1.36528e+06	0	1.09178e+06	1170000	3.62706
